# Supplementary material for: Clinical Outcomes in Patients with Schizophrenia Treated with Long-Acting Injectable vs. Oral Antipsychotics: A Naturalistic Study
Source: Healthcare (Basel). 2025 Jul 16;13(14):1709. doi: 10.3390/healthcare13141709 (PMC12295619; doi:10.3390/healthcare13141709)
Supplement: Supplementary file 1 [file healthcare-13-01709-s001.zip]

Archive with 1 entries (1 files):
- healthcare-3683255-supplementary.pdf
